# Supplementary material for: Review of the genus Hierodula Burmeister (Mantodea: Mantidae) in Iran
Source: Front Insect Sci. 2026 Feb 3;6:1757219. doi: 10.3389/finsc.2026.1757219 (PMC12910289; doi:10.3389/finsc.2026.1757219)
Supplement: Supplementary file 1 [file SupplementaryFile3.csv]

	ZMPC566HcoarctataBandar	ZMPC563.H.coarctata.Iranshahr	ZMPC570.H.coarctata.Jask	H.coarctata.Pakistan	ZMPC559.H.tenuidentata.Mashhad	ZMPC533.H.tenuidentata.Golestan	ZMPC555.H.tenuidentata.Shiraz	ZMPC544.H.tenuidentata.KohmareSorkhi	ZMPC541.H.tenuidentata.Qazvin	ZMPC538.H.tenuidentata.Fuman	ZMPC535.H.tenuidentata.Karaj	ZMPC777.H.tenuidentata.Tehran	MT4396171.H.patellifera	MT124464.H.patellifera	CJ247.H.maculata	CJ248.H.maculata
ZMPC566HcoarctataBandar	0	0	0	0	0.085834144365993	0.085834144365993	0.085834144365993	0.085834144365993	0.085834144365993	0.085834144365993	0.085834144365993	0.085834144365993	0.0929697413216798	0.0987528034676052	0.0870805100774369	0.0870805100774369
ZMPC563.H.coarctata.Iranshahr	0	0	0	0	0.085834144365993	0.085834144365993	0.085834144365993	0.085834144365993	0.085834144365993	0.085834144365993	0.085834144365993	0.085834144365993	0.0929697413216798	0.0987528034676052	0.0870805100774369	0.0870805100774369
ZMPC570.H.coarctata.Jask	0	0	0	0	0.085834144365993	0.085834144365993	0.085834144365993	0.085834144365993	0.085834144365993	0.085834144365993	0.085834144365993	0.085834144365993	0.0929697413216798	0.0987528034676052	0.0870805100774369	0.0870805100774369
H.coarctata.Pakistan	0	0	0	0	0.085834144365993	0.085834144365993	0.085834144365993	0.085834144365993	0.085834144365993	0.085834144365993	0.085834144365993	0.085834144365993	0.0929697413216798	0.0987528034676052	0.0870805100774369	0.0870805100774369
ZMPC559.H.tenuidentata.Mashhad	0.085834144365993	0.085834144365993	0.085834144365993	0.085834144365993	0	0	0	0	0	0	0	0	0.0636120239623208	0.0690439615730051	0.0218687188211343	0.0218687188211343
ZMPC533.H.tenuidentata.Golestan	0.085834144365993	0.085834144365993	0.085834144365993	0.085834144365993	0	0	0	0	0	0	0	0	0.0636120239623208	0.0690439615730051	0.0218687188211343	0.0218687188211343
ZMPC555.H.tenuidentata.Shiraz	0.085834144365993	0.085834144365993	0.085834144365993	0.085834144365993	0	0	0	0	0	0	0	0	0.0636120239623208	0.0690439615730051	0.0218687188211343	0.0218687188211343
ZMPC544.H.tenuidentata.KohmareSorkhi	0.085834144365993	0.085834144365993	0.085834144365993	0.085834144365993	0	0	0	0	0	0	0	0	0.0636120239623208	0.0690439615730051	0.0218687188211343	0.0218687188211343
ZMPC541.H.tenuidentata.Qazvin	0.085834144365993	0.085834144365993	0.085834144365993	0.085834144365993	0	0	0	0	0	0	0	0	0.0636120239623208	0.0690439615730051	0.0218687188211343	0.0218687188211343
ZMPC538.H.tenuidentata.Fuman	0.085834144365993	0.085834144365993	0.085834144365993	0.085834144365993	0	0	0	0	0	0	0	0	0.0636120239623208	0.0690439615730051	0.0218687188211343	0.0218687188211343
ZMPC535.H.tenuidentata.Karaj	0.085834144365993	0.085834144365993	0.085834144365993	0.085834144365993	0	0	0	0	0	0	0	0	0.0636120239623208	0.0690439615730051	0.0218687188211343	0.0218687188211343
ZMPC777.H.tenuidentata.Tehran	0.085834144365993	0.085834144365993	0.085834144365993	0.085834144365993	0	0	0	0	0	0	0	0	0.0636120239623208	0.0690439615730051	0.0218687188211343	0.0218687188211343
MT4396171.H.patellifera	0.0929697413216798	0.0929697413216798	0.0929697413216798	0.0929697413216798	0.0636120239623208	0.0636120239623208	0.0636120239623208	0.0636120239623208	0.0636120239623208	0.0636120239623208	0.0636120239623208	0.0636120239623208	0	0.00774358873589635	0.0686208605123586	0.0686208605123586
MT124464.H.patellifera	0.0987528034676052	0.0987528034676052	0.0987528034676052	0.0987528034676052	0.0690439615730051	0.0690439615730051	0.0690439615730051	0.0690439615730051	0.0690439615730051	0.0690439615730051	0.0690439615730051	0.0690439615730051	0.00774358873589635	0	0.0740787915019619	0.0740787915019619
CJ247.H.maculata	0.0870805100774369	0.0870805100774369	0.0870805100774369	0.0870805100774369	0.0218687188211343	0.0218687188211343	0.0218687188211343	0.0218687188211343	0.0218687188211343	0.0218687188211343	0.0218687188211343	0.0218687188211343	0.0686208605123586	0.0740787915019619	0	0
CJ248.H.maculata	0.0870805100774369	0.0870805100774369	0.0870805100774369	0.0870805100774369	0.0218687188211343	0.0218687188211343	0.0218687188211343	0.0218687188211343	0.0218687188211343	0.0218687188211343	0.0218687188211343	0.0218687188211343	0.0686208605123586	0.0740787915019619	0	0
