# Supplementary material for: Review of the genus Hierodula Burmeister (Mantodea: Mantidae) in Iran
Source: Front Insect Sci. 2026 Feb 3;6:1757219. doi: 10.3389/finsc.2026.1757219 (PMC12910289; doi:10.3389/finsc.2026.1757219)
Supplement: Supplementary file 2 [file SupplementaryFile1.xlsx]

## Sheet: H. tenuidentata
ID	Location name	Latitude	Longitude	Collector	Source	Link	Specimen code
H. tenuidentata	Kaboudwall Waterfall, Golestan, Iran	36.871	54.888	Y. Bakhshi	This study	NA	ZMPC534
H. tenuidentata	Karaj, Alborz, Iran	35.8306	50.976	Z. Mirzaee	This study	NA	ZMPC535
H. tenuidentata	Ziarat, Golestan, Iran	36.705	54.469	N. Okhli	This study	NA	ZMPC536
H. tenuidentata	Fuman, Gilan, Iran	37.104	49.271	B. Broomand Fomani	This study	NA	ZMPC537
H. tenuidentata	Fuman, Gilan, Iran	37.104	49.271	B. Broomand Fomani	This study	NA	ZMPC538
H. tenuidentata	Fuman, Gilan, Iran	37.104	49.271	B. Broomand Fomani	This study	NA	ZMPC539
H. tenuidentata	Fuman, Gilan, Iran	37.104	49.271	B. Broomand Fomani	This study	NA	ZMPC540
H. tenuidentata	Qazvin, Qazvin Province, Iran	36.2259	49.9733	Z. Mirzaee	This study	NA	ZMPC541
H. tenuidentata	Fuman, Gilan, Iran	37.104	49.271	B. Broomand Fomani	This study	NA	ZMPC542
H. tenuidentata	Fuman, Gilan, Iran	37.104	49.271	B. Broomand Fomani	This study	NA	ZMPC543
H. tenuidentata	Kohmare Sorkhi, Fars, Iran	29.421	52.181	Z. Mirzaee	This study	NA	ZMPC544
H. tenuidentata	Kohmare Sorkhi, Fars, Iran	29.422	52.1784	Z. Mirzaee	This study	NA	ZMPC545
H. tenuidentata	Kohmare Sorkhi, Fars, Iran	29.417	52.173	Z. Mirzaee	This study	NA	ZMPC546
H. tenuidentata	Kohmare Sorkhi, Fars, Iran	29.415	52.171	Z. Mirzaee	This study	NA	ZMPC547
H. tenuidentata	Kohmare Sorkhi, Fars, Iran	29.387	52.179	Z. Mirzaee	This study	NA	ZMPC548
H. tenuidentata	Lahijan, Gilan Province, Iran	37.1691	50.0426	Z. Mirzaee	This study	NA	ZMPC549
H. tenuidentata	Rasht, Gilan Province, Iran	37.2562	49.5291	Z. Mirzaee	This study	NA	ZMPC550
H. tenuidentata	Abshare Dome Asb, Fars, Iran	29.451	52.139	Z. Mirzaee	This study	NA	ZMPC551
H. tenuidentata	Shiraz, Fars, Iran	29.662	52.464	Z. Mirzaee	This study	NA	ZMPC552
H. tenuidentata	Shiraz, Fars, Iran	29.694	52.475	Z. Mirzaee	This study	NA	ZMPC553
H. tenuidentata	Shiraz, Fars, Iran	29.692	52.476	Z. Mirzaee	This study	NA	ZMPC554
H. tenuidentata	Shiraz, Fars, Iran	29.679	52.483	NA	This study	NA	NA
H. tenuidentata	Shiraz, Fars, Iran	29.665	52.461	NA	This study	NA	NA
H. tenuidentata	Bandare Anzali, Gilan, Iran	37.432	49.5243	Z. Mirzaee	This study	NA	NA
H. tenuidentata	Karaj, Alborz, Iran	35.8431	50.927	NA	This study	NA	NA
H. tenuidentata	Mashhad, Iran	36.3019	59.5522	M. Shorabi	This study	NA	ZMPC555
H. tenuidentata	Razavi Khorasan Province, Iran	35.1577	57.8689	M. Shorabi	This study	NA	ZMPC556
H. tenuidentata	Razavi Khorasan Province, Iran	36.2365	59.5391	M. Shorabi	This study	NA	ZMPC557
H. tenuidentata	Razavi Khorasan Province, Iran	36.2787	59.391	M. Shorabi	This study	NA	ZMPC558
H. tenuidentata	Razavi Khorasan Province, Iran	35.1577	57.8689	M. Shorabi	This study	NA	ZMPC559
H. tenuidentata	Razavi Khorasan Province, Iran	36.2365	59.5391	M. Shorabi	This study	NA	ZMPC560
H. tenuidentata	Razavi Khorasan Province, Iran	36.2787	59.391	M. Shorabi	This study	NA	ZMPC561
H. tenuidentata	Razavi Khorasan Province, Iran	36.2787	59.391	M. Shorabi	This study	NA	ZMPC562
H. tenuidentata	Semnan, Iran	36.2928	55.2043	Z. Mirzaee	NA	NA	NA
H. tenuidentata	Lavasan, Tehran Province, Iran	35.8243	51.5942	Z. Mirzaee	NA	NA	NA
H. tenuidentata	Jamshidiye Park, Tehran	35.8257	51.4654	Z. Mirzaee	NA	NA	NA
H. tenuidentata	Gorgan, Iran	36.7672	54.443	Z. Mirzaee	NA	NA	NA
H. tenuidentata	Tehran, Tehran Province, Iran	35.8164	51.4049	Z. Mirzaee	NA	NA	NA
H. tenuidentata	Tajrish, Tehran Province, Iran	35.827	51.465	Z. Mirzaee	Mirzaee and Pashaei Rad 2017	NA	NA
H. tenuidentata	Tehran Province, Iran	35.777	51.411	Z. Mirzaee	Mirzaee and Pashaei Rad 2017	NA	NA
H. tenuidentata	Tajrish, Tehran Province, Iran	35.795	51.431	Z. Mirzaee	Mirzaee and Pashaei Rad 2017	NA	NA
H. tenuidentata	Lavasan, Tehran Province, Iran	35.828	51.601	Z. Mirzaee	Mirzaee and Pashaei Rad 2017	NA	NA
H. tenuidentata	Shiraz, Fars Province, Iran	29.698	52.577	Z. Mirzaee	Mirzaee and Sadeghi 2021	NA	NA
H. tenuidentata	Shiraz, Fars Province, Iran	29.682	52.485	Z. Mirzaee	Mirzaee et al. 2022	NA	NA
H. tenuidentata	Romeghan, Fars Province, Iran	29.378	52.152	Z. Mirzaee	Mirzaee et al. 2022	NA	NA
H. tenuidentata	Rey, Tehran Province, Iran	35.611	51.427	NA	Uvarov 1938	NA	NA
H. tenuidentata	Gurabzarmikh, Gilan Province, Iran	37.294	49.242	NA	Beier 1956	NA	NA
H. tenuidentata	Lahijan, Gilan Province, Iran	37.211	50.001	NA	Moradzadeh et al. 2021	NA	NA
H. tenuidentata	Jiroft, Kerman Province, Iran	28.685	57.752	NA	Sakenin et al 2011	NA	NA
H. tenuidentata	Qaem Shahr, Mazandaran Province, Iran	36.472	52.867	NA	Jamali and Mofidi-Neyestanak 2013	NA	NA
H. tenuidentata	Juybar, Mazandaran Province, Iran	36.642	52.908	NA	Jamali and Mofidi-Neyestanak 2014	NA	NA
H. tenuidentata	Namakabrud, Mazandaran Province, Iran	36.668	51.299	NA	Jamali and Mofidi-Neyestanak 2015	NA	NA
H. tenuidentata	Ramsar, Mazandaran Province, Iran	36.932	50.638	NA	Jamali and Mofidi-Neyestanak 2016	NA	NA
H. tenuidentata	Sari, Mazandaran Province, Iran	36.565	53.0465	NA	Jamali and Mofidi-Neyestanak 2017	NA	NA
H. tenuidentata	Mashhad, Razavi Khorasan Province, Iran	36.307	59.591	NA	Ghahari and El-Den Nasser 2014	NA	NA
H. tenuidentata	Birjand, South Khorasan Province, Iran	32.891	59.216	NA	Rabieh et al. 2016	NA	NA
H. tenuidentata	Mayamey, Semnan Province, Iran	36.411	55.658	NA	Ajamhassani et al. 2025	NA	NA
H. tenuidentata	Garab, Iran	36.493	54.756	NA	Ajamhassani et al. 2025	NA	NA
H. tenuidentata	Bastam, Semnan Province, Iran	36.504	55.005	NA	Ajamhassani et al. 2025	NA	NA
H. tenuidentata	Shahrud, Semnan Province, Iran	36.395	54.949	NA	Ajamhassani et al. 2025	NA	NA
H. tenuidentata	Semnan, Semnan Province, Iran	35.565	53.375	NA	Ajamhassani et al. 2025	NA	NA
H. tenuidentata	Jilān, Semnan Province, Iran	36.611	55.678	NA	Ajamhassani et al. 2025	NA	NA
H. tenuidentata	8H8QF77C+6C	36.463	55.271	NA	Ajamhassani et al. 2025	NA	NA
H. tenuidentata	Karaj, IR-AL, IR	35.8313	50.9751	NA	iNaturalist	http://www.inaturalist.org/observations/1696746	NA
H. tenuidentata	Gilan, IR	37.3163	49.5753	NA	iNaturalist	https://www.inaturalist.org/observations/35207806	NA
H. tenuidentata	Tehran, Tehran Province, Iran	35.61	51.6428	NA	iNaturalist	https://www.inaturalist.org/observations/48640544	NA
H. tenuidentata	Gheytarieh, District 1, Teheran, Iran	35.7922	51.4503	NA	iNaturalist	https://www.inaturalist.org/observations/55721946	NA
H. tenuidentata	Firuzkuh, IR-TH, IR	35.5741	52.6082	NA	iNaturalist	https://www.inaturalist.org/observations/58411145	NA
H. tenuidentata	Qazvin, IR-QZ, IR	36.4453	50.4339	NA	iNaturalist	https://www.inaturalist.org/observations/59753885	NA
H. tenuidentata	Gilan Province, Iran	37.9689	48.8949	NA	iNaturalist	https://www.inaturalist.org/observations/70599444	NA
H. tenuidentata	Anzeha, Iran	35.5932	52.631	NA	iNaturalist	https://www.inaturalist.org/observations/97566375	NA
H. tenuidentata	Shemiranat, IR-TH, IR	35.8271	51.4668	NA	iNaturalist	https://www.inaturalist.org/observations/99628317	NA
H. tenuidentata	Mashhad, Razavi Khorasan Province, Iran	36.3167	59.5882	NA	iNaturalist	https://www.inaturalist.org/observations/105848154	NA
H. tenuidentata	Gilan Province, Iran	37.1486	49.9532	NA	iNaturalist	https://www.inaturalist.org/observations/106443284	NA
H. tenuidentata	Kelachay, Gilan Province, Iran	37.0702	50.3652	NA	iNaturalist	https://www.inaturalist.org/observations/110753564	NA
H. tenuidentata	Razavi Khorasan Province, Iran	36.9976	59.4325	NA	iNaturalist	https://www.inaturalist.org/observations/110766541	NA
H. tenuidentata	Kelachay, Gilan Province, Iran	37.0977	50.3797	NA	iNaturalist	https://www.inaturalist.org/observations/128814338	NA
H. tenuidentata	Mashhad, Razavi Khorasan Province, Iran	36.2816	59.4992	NA	iNaturalist	https://www.inaturalist.org/observations/162302494	NA
H. tenuidentata	Firuzkuh, IR-TH, IR	35.5741	52.6083	NA	iNaturalist	https://www.inaturalist.org/observations/170133310	NA
H. tenuidentata	Rudbar, IR-GI, IR	36.944	49.5507	NA	iNaturalist	https://www.inaturalist.org/observations/181866470	NA
H. tenuidentata	Najafabad, Isfahan, IR	32.6466	51.3503	NA	iNaturalist	https://www.inaturalist.org/observations/182930038	NA
H. tenuidentata	Mazandran, Iran	36.7122	53.8163	NA	iNaturalist	https://www.inaturalist.org/observations/184236427	NA
H. tenuidentata	Gilan, IR	37.3693	49.4181	NA	iNaturalist	https://www.inaturalist.org/observations/184779797	NA
H. tenuidentata	Gilan Province, Iran	37.025	50.4752	NA	iNaturalist	https://www.inaturalist.org/observations/185491928	NA
H. tenuidentata	Galugah, Iran	36.6973	53.8162	NA	iNaturalist	https://www.inaturalist.org/observations/185931308	NA
H. tenuidentata	7MCW+95, Hasanabad, Gilan Province, Iran	37.2693	49.6931	NA	iNaturalist	https://www.inaturalist.org/observations/186249149	NA
H. tenuidentata	Gilan Province, Iran	37.0243	50.4744	NA	iNaturalist	https://www.inaturalist.org/observations/191343749	NA
H. tenuidentata	Galugah, Iran	36.7122	53.8186	NA	iNaturalist	https://www.inaturalist.org/observations/202224863	NA
H. tenuidentata	Kordkuy, IR-GO, IR	36.7116	53.8343	NA	iNaturalist	https://www.inaturalist.org/observations/202225065	NA
H. tenuidentata	Galugah, Iran	36.7119	53.8161	NA	iNaturalist	https://www.inaturalist.org/observations/202296545	NA
H. tenuidentata	Galugah, Iran	36.7119	53.8161	NA	iNaturalist	https://www.inaturalist.org/observations/202296720	NA
H. tenuidentata	Qaen, South Khorasan Province, Iran	33.7351	59.1798	NA	iNaturalist	https://www.inaturalist.org/observations/225303067	NA
H. tenuidentata	Gilan Province, Iran	37.0249	50.4754	NA	iNaturalist	https://www.inaturalist.org/observations/233028048	NA
H. tenuidentata	Ketalem and Sadat Shahr, MÄzandarÄn, IR	36.8912	50.7167	NA	iNaturalist	https://www.inaturalist.org/observations/236205222	NA
H. tenuidentata	Bojagh, IR-GI-AA, IR-GI, IR	37.4294	49.968	NA	iNaturalist	https://www.inaturalist.org/observations/241501768	NA
H. tenuidentata	Sari, IR-MN, IR	36.6737	53.0896	NA	iNaturalist	https://www.inaturalist.org/observations/242920187	NA
H. tenuidentata	Astane-ye-Ashrafiyeh, Gilan Province, Iran	37.429	49.9677	NA	iNaturalist	https://www.inaturalist.org/observations/244771535	NA
H. tenuidentata	Rasht, IR-GI, IR	37.2694	49.693	NA	iNaturalist	https://www.inaturalist.org/observations/246624122	NA
H. tenuidentata	Savadkuh, IR-MN, IR	36.2722	52.8687	NA	iNaturalist	https://www.inaturalist.org/observations/247918806	NA
H. tenuidentata	Golestan, IR	37.1775	55.2626	NA	iNaturalist	https://www.inaturalist.org/observations/251601300	NA
H. tenuidentata	Langarud, Gilan Province, Iran	37.1996	50.1325	NA	iNaturalist	https://www.inaturalist.org/observations/253675851	NA
H. tenuidentata	Rudbar, IR-GI, IR	36.9031	49.5606	NA	iNaturalist	https://www.inaturalist.org/observations/254205022	NA
H. tenuidentata	Gilan Province, Iran	37.0227	50.3878	NA	iNaturalist	https://www.inaturalist.org/observations/269626336	NA
H. tenuidentata	7MCW+95, Hasanabad, Gilan Province, Iran	37.2698	49.6958	NA	iNaturalist	https://www.inaturalist.org/observations/271928502	NA
H. tenuidentata	FCGJ+WQJ, Bandar Anzali, Gilan Province, Iran	37.4774	49.4321	NA	iNaturalist	https://www.inaturalist.org/observations/272764449	NA
H. tenuidentata	RC83+7FF District 1, Tajrish, Tehran Province, Iran	35.8165	51.4039	NA	iNaturalist	https://www.inaturalist.org/observations/285944864	NA
H. tenuidentata	Rasht, IR-GI, IR	37.27	49.6928	NA	iNaturalist	https://www.inaturalist.org/observations/292262803	NA
H. tenuidentata	7M9V+R5, Hasanabad, Gilan Province, Iran	37.2693	49.693	NA	iNaturalist	https://www.inaturalist.org/observations/296796861	NA
H. tenuidentata	7M9V+R5, Hasanabad, Gilan Province, Iran	37.2694	49.693	NA	iNaturalist	https://www.inaturalist.org/observations/300082301	NA
H. tenuidentata	Rasht, Gilan Province, Iran	37.2731	49.6817	NA	iNaturalist	https://www.inaturalist.org/observations/300676069	NA
H. tenuidentata	Rasht, IR-GI, IR	37.2777	49.6929	NA	iNaturalist	https://www.inaturalist.org/observations/303918997	NA
H. tenuidentata	Rasht, Gilan Province, Iran	37.2696	49.6827	NA	iNaturalist	https://www.inaturalist.org/observations/304261218	NA
H. tenuidentata	Lahijan, Gilan Province, Iran	37.2004	50.0229	NA	iNaturalist	https://www.inaturalist.org/observations/304685863	NA
H. tenuidentata	Rasht, IR-GI, IR	37.2693	49.693	NA	iNaturalist	https://www.inaturalist.org/observations/304881669	NA
H. tenuidentata	7M9V+R5, Hasanabad, Gilan Province, Iran	37.2694	49.6931	NA	iNaturalist	https://www.inaturalist.org/observations/308194695	NA
H. tenuidentata	Mashhad, IR-KV, IR	36.3222	59.5366	NA	iNaturalist	https://www.inaturalist.org/observations/309448233	NA

## Sheet: H. coarctata
ID	Location name	Latitude	Longitude	Date	SEX	Collector	Note	Source
H. coarctata	Bandar Abbas	27.187	56.301	24/07/2022	Female	Z. Mirzaee		This study	ZMPC563
H. coarctata	Bandar Abbas	27.191	56.303	24/07/2022	Female	Z. Mirzaee		This study	ZMPC564
H. coarctata	Bandar Abbas	27.175	56.305	24/07/2022	Male	Z. Mirzaee		This study	ZMPC565
H. coarctata	Bandar Abbas	27.184	56.303	24/07/2022	Female	Z. Mirzaee		This study	ZMPC566
H. coarctata	Bandar Abbas	27.191	56.311	24/07/2022	Female	Z. Mirzaee		This study	ZMPC567
H. coarctata	Bandar Abbas	27.193	56.307	24/07/2022	Female	Z. Mirzaee		This study	ZMPC568
H. coarctata	Qeshm	26.824	55.879	13/08/2017	Female	Z. Mirzaee		This study	ZMPC569
H. coarctata	Qeshm	26.746	55.842	13/08/2017	Female	Z. Mirzaee		This study	ZMPC570
H. coarctata	Jask	25.661	57.781	15/07/2021	Female	Z. Mirzaee		This study	ZMPC571
H. coarctata	Jask	25.642	57.771	15/07/2021	Female	Z. Mirzaee		This study	ZMPC572
H. coarctata	Jask	25.645	57.773	15/07/2021	Male	Z. Mirzaee		This study	ZMPC573
H. coarctata	Jask	25.647	57.781	15/07/2021	Nymph	Z. Mirzaee		This study	ZMPC574
H. coarctata	Jask	25.641	57.772	15/07/2021	Female	Z. Mirzaee		This study	ZMPC575
H. coarctata	Jask	25.645	57.771	15/07/2021	Female	Z. Mirzaee		This study	ZMPC576
H. coarctata	Jask	25.641	57.771	15/07/2021	Female	Z. Mirzaee		This study	ZMPC577
H. coarctata	Iranshahr	27.003	60.719	16/08/2019	Female	NA	Photographed not collected	This study	NA
H. coarctata	Sarbaz	26.581	61.422	16/08/2019	Female	NA	Photographed not collected	This study	NA
