# Supplementary material for: Review of the genus Hierodula Burmeister (Mantodea: Mantidae) in Iran
Source: Front Insect Sci. 2026 Feb 3;6:1757219. doi: 10.3389/finsc.2026.1757219 (PMC12910289; doi:10.3389/finsc.2026.1757219)
Supplement: Supplementary file 3 [file SupplementaryFile2.xlsx]

## Sheet: Sheet1
Specimen ID	Accession number
SUB15800820 ZMPC534	PX649516
SUB15800820 ZMPC535	PX649517
SUB15800820 ZMPC538	PX649518
SUB15800820 ZMPC541	PX649519
SUB15800820 ZMPC544	PX649520
SUB15800820 ZMPC555	PX649521
SUB15800820 ZMPC559	PX649522
SUB15800820 ZMPC777	PX649523
SUB15800820 ZMPC563	PX649524
SUB15800820 ZMPC566	PX649525
SUB15800820 ZMPC570	PX649526
SUB15800820 ESPC	PX649527
